# Supplementary material for: Niche differentiation among annually recurrent coastal Marine Group II Euryarchaeota
Source: ISME J. 2019 Aug 26;13(12):3024–36. doi: 10.1038/s41396-019-0491-z (PMC6864105; doi:10.1038/s41396-019-0491-z)
Supplement: Supplementary file 15 — Table S1 [file 41396_2019_491_MOESM15_ESM.xlsx]

## Sheet: Table S3
	Table S1
	Phylum	Representative MAG	MAG project IDs	MAG information									Source metagenome information
				Length (Mbp)	Number of contigs	Number of predicted genes	GC content	N50	Completeness (%)	Contamination (%)	16S rRNA	Closest reference [AAI or ANI] (relative to representative MAG)	Sampling date	Project Name	NCBI BioProject acession
	Euryarchaeota	MGIIa_c4	MGIIa_c4	1.79317	43	1471	0.519052	86558	88.5	3.8	0	uncultured marine group II euryarchaeote CM001443 (64.03% AAI)	2012-03-08	COGITO 998_met_08	PRJNA266685
			MGIIa_c4_s2	1.67011	209	1426	0.512448	9785	65.4	3.8	0		2011-03-24	COGITO 998_met_05	PRJNA266677
		MGIIa_c5	MGIIa_c5	1.93269	48	1592	0.515888	66491	96.2	0	0	uncultured marine group II euryarchaeote CM001443 (80.89% AAI)	2012-05-31	COGITO_mtgs_120531	PRJNA365024
			MGIIa_c5_s2	1.91145	56	1564	0.516783	56423	96.2	0	0		2012-06-07	COGITO_mtgs_120607	PRJNA365025
			MGIIa_c5_s3	1.85069	232	1549	0.510976	10424	80.8	0	0		2012-03-08	COGITO 998_met_08	PRJNA266685
			MGIIa_c5_s4	1.89633	137	1578	0.513292	18517	96.2	0	0		2012-05-24	COGITO_mtgs_120524	PRJNA365023
		MGIIa_c6	MGIIa_c6	2.02516	43	1635	0.492677	100701	96.2	0	1	uncultured marine group II euryarchaeote CM001443 (64.59% AAI)	2011-05-26	COGITO 998_met_07	PRJNA266679
			MGIIa_c6_s2	1.92107	75	1562	0.502242	46974	96.2	0	0		2012-06-07	COGITO_mtgs_120607	PRJNA365025
			MGIIa_c6_s3	2.00755	101	1653	0.501711	28676	88.5	15.4	1		2010-03-03	COGITO 998_met_01	PRJNA266672
			MGIIa_c6_s4	1.9846	50	1624	0.499743	88687	96.2	0	0		2012-05-24	COGITO_mtgs_120524	PRJNA365023
			MGIIa_c6_s5	1.92915	55	1585	0.503816	86710	96.2	0	1		2012-05-31	COGITO_mtgs_120531	PRJNA365024
		MGIIa_c10	MGIIa_c10	1.96212	49	1579	0.492978	64713	96.2	0	0	uncultured marine group II euryarchaeote CM001443 (71.6% AAI)	2012-05-24	COGITO_mtgs_120524	PRJNA365023
			MGIIa_c10_s2	1.94225	63	1576	0.494034	60481	96.2	0	0		2012-05-31	COGITO_mtgs_120531	PRJNA365024
			MGIIa_c10_s3	1.95681	64	1575	0.491772	57007	96.2	0	0		2012-06-07	COGITO_mtgs_120607	PRJNA365025
			MGIIa_c10_s4	1.76573	251	1451	0.489518	8535	76.9	3.8	0		2012-03-08	COGITO 998_met_08	PRJNA266685
		MGIIb_c7	MGIIb_c7	1.39652	73	1234	0.382015	33720	92.3	0	0	uncultured marine group II euryarchaeote CM001443 (48.83% AAI)	2012-03-08	COGITO 998_met_08	PRJNA266685
			MGIIb_c7_s2	1.36386	124	1186	0.379587	19187	92.3	3.8	0		2011-03-24	COGITO 998_met_05	PRJNA266677
			MGIIb_c7_s3	0.892242	193	800	0.382309	4899	57.7	0	0		2011-03-21	COGITO_mtgs_110321	PRJNA365004
		MGIIb_c8	MGIIb_c8	1.41167	31	1206	0.386811	97648	88.5	0	1	uncultured marine group II euryarchaeote CM001443 (49.25% AAI)	2011-03-21	COGITO_mtgs_110321	PRJNA365004
			MGIIb_c8_s2	1.45392	44	1253	0.386118	53516	88.5	0	0		2011-03-24	COGITO 998_met_05	PRJNA266677
			MGIIb_c8_s3	1.40962	73	1226	0.386446	28123	92.3	0	0		2012-04-05	COGITO_mtgs_120412	PRJNA365020
			MGIIb_c8_s4	1.30789	168	1166	0.384825	9982	80.8	0	0		2012-03-08	COGITO 998_met_08	PRJNA266685
			MGIIb_c8_s5	0.898989	197	789	0.385821	4642	42.3	0	0		2011-04-04	COGITO_mtgs_110404	PRJNA365007
			MGIIb_c8_s6	1.04848	210	949	0.384581	5267	69.2	0	0		2012-04-16	COGITO 998_met_09	PRJNA266687
			MGIIb_c8_s7	1.22055	194	1095	0.385212	7413	73.1	0	1		2011-03-28	COGITO_mtgs_110328	PRJNA365005
		MGIIb_c11	MGIIb_c11	1.62815	25	1408	0.368068	276712	96.2	0	1	uncultured marine group II euryarchaeote CM001443 (47.92% AAI)	2011-04-28	COGITO 998_met_06	PRJNA266678
			MGIIb_c11_s2	1.60959	31	1395	0.360554	209190	96.2	0	0		2011-03-24	COGITO 998_met_05	PRJNA266677
			MGIIb_c11_s3	1.60568	37	1386	0.363409	101131	96.2	0	1		2011-04-07	COGITO_mtgs_110407	PRJNA365008
			MGIIb_c11_s4	1.57387	66	1361	0.361944	53231	96.2	0	1		2011-04-04	COGITO_mtgs_110404	PRJNA365007
			MGIIb_c11_s5	1.51727	153	1350	0.358891	13925	88.5	0	0		2011-03-21	COGITO_mtgs_110321	PRJNA365004
			MGIIb_c11_s6	1.49408	141	1328	0.357991	13817	88.5	0	1		2011-04-14	COGITO_mtgs_110414	PRJNA365009
			MGIIb_c11_s7	1.09695	219	1026	0.358058	5188	57.7	0	0		2011-04-26	COGITO_mtgs_110426	PRJNA365011
			MGIIb_c11_s8	0.969313	197	914	0.358021	5270	38.5	0	0		2011-03-28	COGITO_mtgs_110328	PRJNA365005
		MGIIb_cB	MGIIb_cB	1.3344	187	1200	0.37487	8633	76.9	0	0	uncultured marine group II euryarchaeote CM001443 (48.81% AAI)	2011-03-24	COGITO 998_met_05	PRJNA266677
	TACK	Thau_1	Thau_1	1.1475	86	1448	0.309667	22271	88.5	0	0	Candidatus Nitrosomarinus catalina NZ CP021324 (88.93% AAI)	2011-03-21	COGITO_mtgs_110321	PRJNA365004
			Thau_1_s2	1.08569	76	1368	0.312194	20766	88.5	0	1		2012-04-16	COGITO 998_met_09	PRJNA266687
			Thau_1_s3	1.09462	110	1399	0.309883	14430	76.9	0	1		2011-04-07	COGITO_mtgs_110407	PRJNA365008
			Thau_1_s4	1.10818	96	1420	0.308494	17549	88.5	0	0		2011-03-28	COGITO_mtgs_110328	PRJNA365005
			Thau_1_s5	1.04331	85	1317	0.310418	16163	96.2	0	1		2011-04-04	COGITO_mtgs_110404	PRJNA365007
			Thau_1_s6	1.1045	110	1401	0.30934	15911	88.5	0	0		2012-04-05	COGITO_mtgs_120412	PRJNA365020
			Thau_1_s7	1.03915	90	1317	0.309622	16077	88.5	0	0		2012-03-08	COGITO 998_met_08	PRJNA266685
			Thau_1_s8	1.02167	68	1292	0.311321	21618	88.5	0	1		2012-04-12	COGITO_mtgs_120412	PRJNA365020
			Thau_1_s9	1.05295	121	1333	0.309289	12008	84.6	0	1		2011-03-31	COGITO_mtgs_110331	PRJNA365006
			Thau_1_s10	0.836624	87	1064	0.309402	14603	80.8	0	0		2011-03-24	COGITO 998_met_05	PRJNA266677
		Thau_2	Thau_2	1.07785	82	1366	0.313935	18890	92.3	0	1	Candidatus Nitrosomarinus catalina NZ CP021324 (95.75% ANI)	2010-03-03	COGITO 998_met_01	PRJNA266672
			Thau_2_s2	0.912508	87	1166	0.314467	13369	96.2	0	0		2012-03-08	COGITO 998_met_08	PRJNA266685
			Thau_2_s3	0.95029	117	1213	0.311737	10556	88.5	0	0		2011-03-21	COGITO_mtgs_110321	PRJNA365004
			Thau_2_s4	0.768534	66	978	0.310301	14074	73.1	0	0		2011-03-24	COGITO 998_met_05	PRJNA266677
	DPANN	Woes_A	Woes_A	0.710698	157	734	0.359949	4731	50	0	1	archaeon GW2011 AR15 CP010425 (40.28% AAI)	2010-05-04	COGITO 998_met_03	PRJNA266674
