# Supplementary material for: Niche differentiation among annually recurrent coastal Marine Group II Euryarchaeota
Source: ISME J. 2019 Aug 26;13(12):3024–36. doi: 10.1038/s41396-019-0491-z (PMC6864105; doi:10.1038/s41396-019-0491-z)
Supplement: Supplementary file 16 — Table S2 [file 41396_2019_491_MOESM16_ESM.xlsx]

## Sheet: Table S2
	Table S2
	Representative MAG	MAGs >99% ANI
	UBA51	UBA598 SP277 UBA127 UBA603 TARA-IOS-MAG-00039 UBA191 UBA531 UBA552 UBA619 UBA51 UBA20 UBA69
	UBA19	UBA551 UBA485 UBA66 UBA597 UBA26 UBA529 UBA19 UBA50
	UBA180	UBA215 TARA-ASE-MAG-00009 UBA595 UBA554 UBA25 UBA129 UBA503 UBA173 UBA180
	UBA220	RS356 UBA225 EAC675 UBA109 UBA178 UBA220
	UBA443	NAT288 SAT145 TARA-ANW-MAG-00024 UBA179 UBA443 UBA461
	UBA605	SAT190 UBA224 UBA607 UBA497 UBA605 UBA610
	Cayman51-deep	UBA172 UBA56 UBA133 GCA_003193925.1_ASM319392v1 Cayman51-deep
	UBA86	UBA197 UBA499 UBA22 UBA86 SP3107
	UBA199	TARA-IOS-MAG-00030 UBA252 UBA23 UBA500 UBA199
	EAC107	UBA35 UBA17 UBA621 EAC107
	GCA_001628485.1_ASM162848v1	GCA_003672735.1_ASM367273v1 GCA_001628455.1_ASM162845v1 REDSEA-S11-B3N4 GCA_001628485.1_ASM162848v1
	RS392	UBA194 GCA_001628475.1_ASM162847v1 REDSEA-S19-B7N8 RS392
	GCA_003672125.1_ASM367212v1	GCA_003672215.1_ASM367221v1 UBA556 UBA260 GCA_003672125.1_ASM367212v1
	UBA609	TARA-ASE-MAG-00018 GCA_003672645.1_ASM367264v1 UBA122 UBA609
	UBA130	RS375 UBA137 UBA195 UBA130
	UBA484	UBA547 UBA12 SP272 UBA484
	SP3059	UBA68 UBA553 SP3059 UBA620
	UBA486	TARA-PSW-MAG-00102 UBA546 UBA486 UBA11
	UBA58	GCA_003193825.1_ASM319382v1 Cayman80-deep UBA58
	UBA9	UBA227 EAC100 UBA9
	SAT1329	UBA253 SAT1329 UBA604
	GCA_003672175.1_ASM367217v1	NAT107 UBA34 GCA_003672175.1_ASM367217v1
	UBA62	GCA_003672415.1_ASM367241v1 GCA_003673035.1_ASM367303v1 UBA62
	GCA_003672465.1_ASM367246v1	UBA542 UBA540 GCA_003672465.1_ASM367246v1
	GCA_003672705.1_ASM367270v1	TARA-PSW-MAG-00101 SP303 GCA_003672705.1_ASM367270v1
	TARA-PSW-MAG-00075	GCA_003672885.1_ASM367288v1 TARA-PSW-MAG-00075 UBA52
	UBA83	NP116 UBA100 UBA83
	NP965	UBA170 TARA-PON-MAG-00047 NP965
	TARA-ASW-MAG-00011	SAT205 UBA41 TARA-ASW-MAG-00011
	SP3063	TARA-PSE-MAG-00064 UBA249 SP3063
	UBA10	UBA545 SP3066 UBA10
	UBA181	TARA-ANE-MAG-00063 UBA555 UBA181
	UBA622	TARA-PON-MAG-00049 UBA209 UBA622
	TARA-PSW-MAG-00057	UBA14 UBA487 TARA-PSW-MAG-00057
	UBA104	UBA175 UBA104 UBA29
	UBA121	UBA608 UBA494 UBA121
	UBA132	UBA557 UBA132
	EAC30	UBA16 EAC30
	GCA_000246735.1_ASM24673v1	GCA_000246735.1_ASM24673v1 MG2-GG3puget-
	GCA_001628435.1_ASM162843v1	GCA_001628435.1_ASM162843v1 REDSEA-S03-B6-
	GCA_001629205.1_ASM162920v1	GCA_001629205.1_ASM162920v1 REDSEA-S30-B12-
	GCA_001629235.1_ASM162923v1	GCA_001629235.1_ASM162923v1 REDSEA-S43-B8-
	GCA_001629245.1_ASM162924v1	GCA_001629245.1_ASM162924v1 REDSEA-S41-B6-
	GCA_001629295.1_ASM162929v1	GCA_001629295.1_ASM162929v1 REDSEA-S40-B11N13-
	UBA255	UBA37 UBA255-
	GCA_003672235.1_ASM367223v1	GCA_003672235.1_ASM367223v1 UBA530-
	NP147	GCA_003672295.1_ASM367229v1 NP147-
	GCA_003672825.1_ASM367282v1	GCA_003672325.1_ASM367232v1 GCA_003672825.1_ASM367282v1-
	UBA602	UBA27 UBA602
	UBA110	GCA_003672335.1_ASM367233v1 UBA110
	UBA601	UBA28 UBA601
	NP1521	GCA_003672385.1_ASM367238v1 NP1521
	TARA-ANE-MAG-00027	GCA_003672475.1_ASM367247v1 TARA-ANE-MAG-00027
	UBA251	GCA_003672585.1_ASM367258v1 UBA251
	UBA462	UBA464 UBA462
	GCA_003672685.1_ASM367268v1	GCA_003672685.1_ASM367268v1 GCA_003672765.1_ASM367276v1
	UBA465	UBA463 UBA465
	UBA498	UBA606 UBA498
	GCA_004195515.1_ASM419551v1	GCA_004195515.1_ASM419551v1 Guaymas28
	GCA_004195615.1_ASM419561v1	GCA_004195615.1_ASM419561v1 Guaymas23
	GCA_004195625.1_ASM419562v1	GCA_004195625.1_ASM419562v1 Guaymas21
	UBA538	UBA502 UBA538
	GCA_004195635.1_ASM419563v1	GCA_004195635.1_ASM419563v1 Guaymas26
	GCA_004195715.1_ASM419571v1	GCA_004195715.1_ASM419571v1 Guaymas22
	TARA-ION-MAG-00040	IN918 TARA-ION-MAG-00040
	UBA125	UBA125 MED1093
	MED743	TARA-MED-MAG-00075 MED743
	MED790	TARA-MED-MAG-00060 MED790
	MED853	UBA63 MED853
	TARA-MED-MAG-00080	MED921 TARA-MED-MAG-00080
	MED-G37	MED-G37 UBA31
	TMED97	MED-G38 TMED97
	TARA-ANW-MAG-00046	NAT35 TARA-ANW-MAG-00046
	UBA89	NP108 UBA89
	NP149	NP149 UBA99
	NP18	UBA88 NP18
	RS406	UBA131 RS406
	UBA98	RS407 UBA98
	TARA-RED-MAG-00055	RS432 TARA-RED-MAG-00055
	SAT157	UBA495 SAT157
	TARA-ANE-MAG-00019	SAT164 TARA-ANE-MAG-00019
	SAT165	UBA496 SAT165
	SP210	TARA-PSE-MAG-00061 SP210
	SP339	SP339 UBA15
	SP67	UBA85 SP67
	UBA174	TARA-ANE-MAG-00052 UBA174
	TARA-ANW-MAG-00033	UBA103 TARA-ANW-MAG-00033
	UBA438	TARA-ASW-MAG-00013 UBA438
	UBA439	TARA-IOS-MAG-00022 UBA439
	UBA124	TARA-MED-MAG-00079 UBA124
	TARA-PSW-MAG-00056	UBA549 TARA-PSW-MAG-00056
	UBA123	TMED248 UBA123
	AG-487-I20	AG-487-I20
	SP231	SP231
	AG-487-M08	AG-487-M08
	UBA112	UBA112
	SP3115	SP3115
	SP192	SP192
	CPC89	CPC89
	MED-G36	MED-G36
	UBA108	UBA108
	UBA4	UBA4
	UBA3	UBA3
	NAT50	NAT50
	SAT102	SAT102
	MED-G34	MED-G34
	MGIIBin18	MGIIBin18
	UBA49	UBA49
	MED710	MED710
	IN31	IN31
	GCA_003672595.1_ASM367259v1	GCA_003672595.1_ASM367259v1
	UBA200	UBA200
	GCA_003672715.1_ASM367271v1	GCA_003672715.1_ASM367271v1
	NAT86	NAT86
	SP3007	SP3007
	SAT1460	SAT1460
	TARA-ASW-MAG-00024	TARA-ASW-MAG-00024
	GCA_003672515.1_ASM367251v1	GCA_003672515.1_ASM367251v1
	UBA528	UBA528
	NP1344	NP1344
	IN34	IN34
	UBA101	UBA101
	NAT78	NAT78
	SAT2681	SAT2681
	TARA-PSE-MAG-00070	TARA-PSE-MAG-00070
	TARA-PSW-MAG-00073	TARA-PSW-MAG-00073
	TARA-ASW-MAG-00021	TARA-ASW-MAG-00021
	UBA550	UBA550
	ARS47	ARS47.00
	SP3093	SP3093
	UBA259	UBA259
	TARA-ANW-MAG-00043	TARA-ANW-MAG-00043
	IN913	IN913
	SP3027	SP3027
	MED-G35	MED-G35
	UBA134	UBA134
	UBA257	UBA257
	SP42	SP42
	UBA623	UBA623
	MED770	MED770
	GCA_003672795.1_ASM367279v1	GCA_003672795.1_ASM367279v1
	NAT256	NAT256
	NP84	NP84
	GCA_003672945.1_ASM367294v1	GCA_003672945.1_ASM367294v1
	RS354	RS354
	RS462	RS462
	UBA250	UBA250
	TARA-RED-MAG-00062	TARA-RED-MAG-00062
	SAT1485	SAT1485
	MED-G33	MED-G33
	TARA-ION-MAG-00044	TARA-ION-MAG-00044
	SAT116	SAT116
	UBA18	UBA18
	UBA84	UBA84
	SAT2971	SAT2971
	GCA_003672785.1_ASM367278v1	GCA_003672785.1_ASM367278v1
	MED875	MED875
	UBA596	UBA596
	ARS91	ARS91.00
	SP3038	SP3038
	EAC40	EAC40
	TARA-ION-MAG-00034	TARA-ION-MAG-00034
	IN930	IN930
	SP212	SP212
	NAT279	NAT279
	UBA560	UBA560
	UBA171	UBA171
	UBA36	UBA36
	TARA-ASE-MAG-00016	TARA-ASE-MAG-00016
	UBA30	UBA30
	UBA105	UBA105
	SP3092	SP3092
	ARS1134	ARS1134.00
	NAT234	NAT234
	GCA_003602515.1_ASM360251v1	GCA_003602515.1_ASM360251v1
	GCA_003602595.1_ASM360259v1	GCA_003602595.1_ASM360259v1
	UBA182	UBA182
	MGIIBin14	MGIIBin14
	NAT36	NAT36
	MED700	MED700
	TMED129	TMED129
	NAT302	NAT302
	TARA-MED-MAG-00095	TARA-MED-MAG-00095
	GCA_003672115.1_ASM367211v1	GCA_003672115.1_ASM367211v1
	UBA111	UBA111
	UBA558	UBA558
	UBA126	UBA126
	SP100	SP100
	GCA_003672655.1_ASM367265v1	GCA_003672655.1_ASM367265v1
	TARA-ASE-MAG-00011	TARA-ASE-MAG-00011
	NP83	NP83
	SAT2781	SAT2781
	TMED132	TMED132
	IN961	IN961
	TARA-ION-MAG-00033	TARA-ION-MAG-00033
	TARA-ASW-MAG-00019	TARA-ASW-MAG-00019
	GCA_003673005.1_ASM367300v1	GCA_003673005.1_ASM367300v1
	SP143	SP143
	TARA-ANE-MAG-00055	TARA-ANE-MAG-00055
	GCA_003672915.1_ASM367291v1	GCA_003672915.1_ASM367291v1
	TARA-IOS-MAG-00038	TARA-IOS-MAG-00038
	TARA-ANE-MAG-00065	TARA-ANE-MAG-00065
	GCA_003672355.1_ASM367235v1	GCA_003672355.1_ASM367235v1
	UBA599	UBA599
	SP3068	SP3068
	GCA_003673025.1_ASM367302v1	GCA_003673025.1_ASM367302v1
	GCA_003672545.1_ASM367254v1	GCA_003672545.1_ASM367254v1
	TARA-RED-MAG-00049	TARA-RED-MAG-00049
	SP88	SP88
	SP338	SP338
	SAT1553	SAT1553
	NAT150	NAT150
	NAT37	NAT37
	GCA_003672275.1_ASM367227v1	GCA_003672275.1_ASM367227v1
	IN1219	IN1219
	GCA_003672405.1_ASM367240v1	GCA_003672405.1_ASM367240v1
	IN46	IN46
	MED870	MED870
	MED678	MED678
	UBA226	UBA226
	UBA128	UBA128
	TARA-IOS-MAG-00047	TARA-IOS-MAG-00047
	TARA-ANW-MAG-00045	TARA-ANW-MAG-00045
	SAT218	SAT218
	TARA-RED-MAG-00072	TARA-RED-MAG-00072
	GCA_003672615.1_ASM367261v1	GCA_003672615.1_ASM367261v1
	TARA-ANE-MAG-00030	TARA-ANE-MAG-00030
	SP3051	SP3051
	UBA90	UBA90
	GCA_003672445.1_ASM367244v1	GCA_003672445.1_ASM367244v1
	SAT1567	SAT1567
	GCA_003672855.1_ASM367285v1	GCA_003672855.1_ASM367285v1
	SP3014	SP3014
	UBA107	UBA107
	GCA_003672965.1_ASM367296v1	GCA_003672965.1_ASM367296v1
	GCA_003602635.1_ASM360263v1	GCA_003602635.1_ASM360263v1
	UBA441	UBA441
	GCA_003672845.1_ASM367284v1	GCA_003672845.1_ASM367284v1
	IN1222	IN1222
	UBA120	UBA120
	IN37	IN37
	GCA_003672975.1_ASM367297v1	GCA_003672975.1_ASM367297v1
	UBA559	UBA559
	UBA53	UBA53
	UBA87	UBA87
	NP65	NP65
	UBA548	UBA548
	UBA442	UBA442
	GCA_003672555.1_ASM367255v1	GCA_003672555.1_ASM367255v1
	GCA_003602645.1_ASM360264v1	GCA_003602645.1_ASM360264v1
	GCA_003602525.1_ASM360252v1	GCA_003602525.1_ASM360252v1
	GCA_003602535.1_ASM360253v1	GCA_003602535.1_ASM360253v1
	GCA_003602665.1_ASM360266v1	GCA_003602665.1_ASM360266v1
	SP175	SP175
	GCA_003602485.1_ASM360248v1	GCA_003602485.1_ASM360248v1
	UBA256	UBA256
	UBA40	UBA40
	MGIIBin17	MGIIBin17
	GCA_003602395.1_ASM360239v1	GCA_003602395.1_ASM360239v1
	UBA242	UBA242
	SP3024	SP3024
	EAC710	EAC710
	TARA-ASW-MAG-00017	TARA-ASW-MAG-00017
	UBA433	UBA433
	TARA-PON-MAG-00033	TARA-PON-MAG-00033
	RS348	RS348
	RS440	RS440
	UBA59	UBA59
	EAC1768	EAC1768
	GCA_003602455.1_ASM360245v1	GCA_003602455.1_ASM360245v1
	GCA_003602405.1_ASM360240v1	GCA_003602405.1_ASM360240v1
	GCA_003672505.1_ASM367250v1	GCA_003672505.1_ASM367250v1
	UBA91	UBA91
	MGIIBin15	MGIIBin15
	TARA-ANE-MAG-00024	TARA-ANE-MAG-00024
	SAT38	SAT38
	SP3025	SP3025
	SAT95	SAT95
	GCA_003602415.1_ASM360241v1	GCA_003602415.1_ASM360241v1
	SAT122	SAT122
	TARA-PSW-MAG-00086	TARA-PSW-MAG-00086
	NAT11	NAT11
	GCA_003602475.1_ASM360247v1	GCA_003602475.1_ASM360247v1
	UBA561	UBA561
	GCA_003602575.1_ASM360257v1	GCA_003602575.1_ASM360257v1
	NAT154	NAT154
	UBA60	UBA60
	IN35	IN35
	GCA_003602605.1_ASM360260v1	GCA_003602605.1_ASM360260v1
	SP3054	SP3054
	TMED99	TMED99
	NAT68	NAT68
	ARS60	ARS60- GCA_004195545.1_ASM419554v1
	GCA_004195545.1_ASM419554v1	GCA_004195545.1_ASM419554v1
