# Supplementary material for: Niche differentiation among annually recurrent coastal Marine Group II Euryarchaeota
Source: ISME J. 2019 Aug 26;13(12):3024–36. doi: 10.1038/s41396-019-0491-z (PMC6864105; doi:10.1038/s41396-019-0491-z)
Supplement: Supplementary file 17 — Table S3 [file 41396_2019_491_MOESM17_ESM.xlsx]

## Sheet: Table S1
		Table S3
	Name	Size (Mbp)	Comp %	Cont %	id
	65526	1.23	61.5	0	GCA_003672795.1
	65543	1.56	50	0	GCA_003672355.1
	66075	1.6	73.1	0	GCA_003672405.1
	66231	1.59	65.4	0	GCA_003672235.1
	66560	1.57	57.7	0	GCA_003673025.1
	66911	1.55	61.5	0	GCA_003672915.1
	67239	1.74	65.4	0	GCA_003672825.1
	67557	1.57	84.6	3.8	GCA_003672125.1
	67560	1.48	80.8	0	GCA_003672175.1
	67671	1.11	50	0	GCA_003672515.1
	67673	1.57	65.4	0	GCA_003672545.1
	67694	1.76	84.6	0	GCA_003672555.1
	67710	1.06	76.9	0	GCA_003672595.1
	68079	1.67	80.8	0	GCA_003672855.1
	68608	1.65	73.1	0	GCA_003672615.1
	69589	1.7	84.6	0	GCA_003672845.1
	69590	1.6	73.1	0	GCA_003672275.1
	69992	1.88	76.9	3.8	GCA_003672505.1
	75501	1.46	76.9	0	GCA_003672655.1
	75540	1.73	57.7	0	GCA_003672975.1
	76279	1.72	80.8	0	GCA_003672685.1
	76746	2.16	84.6	0	GCA_003672705.1
	77033	1.66	73.1	3.8	GCA_003672445.1
	77038	1.15	69.2	0	GCA_003672465.1
	77664	1.3	73.1	0	GCA_003672785.1
	77684	1.53	76.9	0	GCA_003673005.1
	77692	1.08	61.5	0	GCA_003672715.1
	77901	1.69	61.5	0	GCA_003672965.1
	77904	1.42	65.4	0	GCA_003672115.1
	77961	1.25	65.4	0	GCA_003672945.1
	ARS1134	1.36	84.6	0	GCA_002686525.1
	ARS47	1.17	69.2	0	GCA_002687305.1
	ARS60	2.2	96.2	0	GCA_002687075.1
	ARS91	1.31	92.3	3.8	GCA_002685735.1
	bin_112	2.02	84.6	0	GCA_003602605.1
	bin_120	1.37	76.9	0	GCA_003602595.1
	bin_137	1.97	88.5	3.8	GCA_003602575.1
	bin_141	1.76	84.6	3.8	GCA_003602525.1
	bin_156	1.76	88.5	0	GCA_003602535.1
	bin_195	1.36	73.1	0	GCA_003602515.1
	bin_245	1.78	76.9	3.8	GCA_003602485.1
	bin_275	1.81	76.9	0	GCA_003602395.1
	bin_32	1.76	73.1	0	GCA_003602665.1
	bin_341	1.87	73.1	3.8	GCA_003602405.1
	bin_35	1.76	80.8	0	GCA_003602645.1
	bin_375	1.7	69.2	3.8	GCA_003602635.1
	bin_62	1.89	96.2	0	GCA_003602415.1
	Cayman_51_deep	1.48	92.3	0	GCA_003193925.1
	CPC89	0.88	50	0	GCA_002683155.1
	EAC107	1.93	92.3	3.8	GCA_002696505.1
	EAC1768	1.84	88.5	7.7	GCA_002696845.1
	EAC30	1.71	96.2	3.8	GCA_002696315.1
	EAC40	1.32	76.9	0	GCA_002693705.1
	EAC710	1.83	88.5	0	GCA_002695145.1
	Guaymas_21	1.5	84.6	0	GCA_004195625.1
	Guaymas_22	1.45	92.3	3.8	GCA_004195715.1
	Guaymas_23	1.63	92.3	0	GCA_004195615.1
	Guaymas_25	2.27	88.5	0	GCA_004195545.1
	Guaymas_26	1.75	92.3	0	GCA_004195635.1
	Guaymas_28	1.92	92.3	0	GCA_004195515.1
	IN1219	1.6	80.8	0	GCA_002694525.1
	IN1222	1.71	76.9	0	GCA_002694585.1
	IN31	1.06	61.5	0	GCA_002694235.1
	IN34	1.12	65.4	0	GCA_002692765.1
	IN35	1.98	96.2	0	GCA_002694245.1
	IN37	1.72	80.8	0	GCA_002692775.1
	IN46	1.61	73.1	0	GCA_002692625.1
	IN913	1.18	73.1	0	GCA_002693925.2
	IN930	1.32	61.5	0	GCA_002692555.1
	IN961	1.5	80.8	3.8	GCA_002692465.1
	MED-G33	1.27	57.7	0	GCA_002457195.1
	MED-G34	1.03	61.5	0	GCA_002457605.1
	MED-G35	1.2	65.4	0	GCA_002457155.1
	MED-G36	0.89	73.1	0	GCA_002457595.1
	MED-G37	1.28	92.3	0	GCA_002457555.1
	MED678	1.62	53.8	0	GCA_002689565.1
	MED700	1.4	65.4	0	GCA_002690815.1
	MED710	1.04	69.2	0	Figshare (Tully, 2019)
	MED743	1.94	92.3	3.8	GCA_002689165.1
	MED770	1.22	73.1	0	GCA_002704585.1
	MED790	1.64	76.9	0	GCA_002704515.1
	MED853	1.91	92.3	3.8	GCA_002703075.2
	MED870	1.61	84.6	3.8	GCA_002701145.1
	MED875	1.31	73.1	0	GCA_002700555.1
	MGII.A SCGC AG-487_M08	0.81	53.8	0	2740891962 (IMG)
	MGII.B SCGC AG-487_I20	0.78	50	0	2740891966 (IMG)
	MGIIBin14	1.39	80.8	0	2651870037 (IMG)
	MGIIBin15	1.89	92.3	0	2651870038 (IMG)
	MGIIBin17	1.8	92.3	3.8	2651870039 (IMG)
	MGIIBin18	1.03	65.4	0	2651870040 (IMG)
	NAT11	1.91	96.2	3.8	GCA_002699425.1
	NAT150	1.59	76.9	0	GCA_002702985.1
	NAT154	1.98	88.5	0	GCA_002702945.1
	NAT234	1.36	88.5	0	GCA_002698805.1
	NAT256	1.24	76.9	3.8	GCA_002698105.1
	NAT279	1.34	65.4	0	GCA_002698565.1
	NAT302	1.41	84.6	7.7	GCA_002698465.1
	NAT36	1.39	61.5	0	GCA_002701965.1
	NAT37	1.6	76.9	0	GCA_002697705.1
	NAT50	0.97	69.2	0	GCA_002698405.1
	NAT68	2.09	88.5	0	GCA_002698145.1
	NAT78	1.13	53.8	0	GCA_002697305.1
	NAT86	1.08	73.1	3.8	GCA_002697175.1
	NP1344	1.12	69.2	0	GCA_002731195.1
	NP147	1.33	65.4	0	GCA_002730165.1
	NP149	1.2	76.9	0	GCA_002730185.1
	NP1521	1.28	76.9	0	GCA_002730095.1
	NP18	1.99	96.2	0	GCA_002730005.1
	NP65	1.73	84.6	0	GCA_002726495.1
	NP83	1.48	76.9	0	GCA_002726845.1
	NP84	1.24	80.8	0	GCA_002726275.1
	NP965	1.42	80.8	0	GCA_002725245.1
	REDSEA-S03_B6	1.32	65.4	3.8	GCA_001628435.1
	REDSEA-S10_B2	1.86	80.8	0	GCA_003602455.1
	REDSEA-S11_B3N4	1.3	88.5	0	GCA_001628485.1
	REDSEA-S19_B7N8	1.95	92.3	0	GCA_003602475.1
	REDSEA-S30_B12	1.27	73.1	0	GCA_001629205.1
	REDSEA-S40_B11N13	1.24	69.2	3.8	GCA_001629295.1
	REDSEA-S41_B6	1.13	65.4	0	GCA_001629245.1
	REDSEA-S43_B8	1.1	65.4	0	GCA_001629235.1
	RS348	1.84	65.4	3.8	GCA_002724815.1
	RS354	1.25	80.8	0	GCA_002725535.1
	RS392	1.41	80.8	0	GCA_002725315.1
	RS406	2.03	92.3	0	GCA_002729095.1
	RS440	1.84	65.4	3.8	GCA_002728035.1
	RS462	1.26	76.9	3.8	GCA_002727815.1
	SAT102	1.03	76.9	0	GCA_002715325.1
	SAT116	1.29	88.5	0	GCA_002714605.1
	SAT122	1.9	88.5	0	GCA_002714545.1
	SAT1329	1.63	92.3	0	GCA_002714305.1
	SAT1460	1.09	80.8	0	GCA_002712925.1
	SAT1485	1.27	61.5	0	GCA_002712805.2
	SAT1553	1.59	92.3	7.7	GCA_002712575.1
	SAT1567	1.67	80.8	0	GCA_002713665.1
	SAT157	2.48	92.3	7.7	GCA_002712495.1
	SAT165	1.7	84.6	3.8	GCA_002712285.1
	SAT218	1.64	88.5	0	GCA_002708015.1
	SAT2681	1.14	61.5	0	GCA_002708385.1
	SAT2781	1.5	76.9	3.8	GCA_002708275.1
	SAT2971	1.3	65.4	0	GCA_002707335.2
	SAT38	1.89	88.5	7.7	GCA_002706615.1
	SAT95	1.89	84.6	3.8	GCA_002706065.1
	SP100	1.46	65.4	3.8	GCA_002711575.1
	SP143	1.53	76.9	3.8	GCA_002709705.1
	SP175	1.77	65.4	0	GCA_002708695.1
	SP192	0.87	73.1	0	GCA_002723045.1
	SP210	1.64	76.9	0	GCA_002722595.1
	SP212	1.34	84.6	0	GCA_002723635.1
	SP231	0.81	65.4	0	GCA_002721855.1
	SP3007	1.09	69.2	0	GCA_002720395.1
	SP3014	1.67	88.5	0	GCA_002719615.1
	SP3024	1.82	88.5	3.8	GCA_002720275.1
	SP3025	1.89	80.8	0	GCA_002719475.1
	SP3027	1.18	61.5	0	GCA_002719455.1
	SP3038	1.32	65.4	0	GCA_002719355.1
	SP3051	1.65	84.6	0	GCA_002719265.1
	SP3054	2.03	73.1	3.8	GCA_002720115.1
	SP3059	1.8	96.2	0	GCA_002720095.2
	SP3063	1.48	92.3	0	GCA_002718995.2
	SP3068	1.56	88.5	3.8	GCA_002720055.1
	SP3092	1.36	88.5	7.7	GCA_002718695.1
	SP3093	1.17	76.9	3.8	GCA_002719965.1
	SP3115	0.87	61.5	0	GCA_002719795.1
	SP338	1.58	76.9	0	GCA_002718215.1
	SP339	2.03	84.6	0	GCA_002718195.1
	SP42	1.21	88.5	0	GCA_002717835.1
	SP67	1.94	76.9	0	GCA_002715725.1
	SP88	1.58	92.3	3.8	GCA_002716085.1
	TARA-ANE-MAG-00019	1.85	92.3	0	figshare
	TARA-ANE-MAG-00024	1.89	88.5	0	figshare
	TARA-ANE-MAG-00027	1.92	88.5	0	figshare
	TARA-ANE-MAG-00030	1.65	80.8	3.8	figshare
	TARA-ANE-MAG-00055	1.54	69.2	0	figshare
	TARA-ANE-MAG-00065	1.55	65.4	0	figshare
	TARA-ANW-MAG-00033	1.32	80.8	0	figshare
	TARA-ANW-MAG-00043	1.18	65.4	0	figshare
	TARA-ANW-MAG-00045	1.63	84.6	0	figshare
	TARA-ANW-MAG-00046	1.3	88.5	0	figshare
	TARA-ASE-MAG-00011	1.47	76.9	3.8	figshare
	TARA-ASE-MAG-00016	1.35	76.9	0	figshare
	TARA-ASW-MAG-00011	1.96	84.6	0	figshare
	TARA-ASW-MAG-00017	1.83	88.5	0	figshare
	TARA-ASW-MAG-00019	1.51	73.1	3.8	figshare
	TARA-ASW-MAG-00021	1.15	69.2	3.8	figshare
	TARA-ASW-MAG-00024	1.09	65.4	0	figshare
	TARA-ION-MAG-00033	1.51	84.6	0	figshare
	TARA-ION-MAG-00034	1.32	88.5	0	figshare
	TARA-ION-MAG-00040	1.2	80.8	0	figshare
	TARA-ION-MAG-00044	1.27	61.5	0	figshare
	TARA-IOS-MAG-00038	1.55	80.8	0	figshare
	TARA-IOS-MAG-00047	1.63	76.9	0	figshare
	TARA-MED-MAG-00080	1.77	96.2	0	figshare
	TARA-MED-MAG-00095	1.41	92.3	0	figshare
	TARA-PON-MAG-00033	1.84	80.8	0	figshare
	TARA-PSE-MAG-00070	1.14	73.1	0	figshare
	TARA-PSW-MAG-00056	1.86	84.6	0	figshare
	TARA-PSW-MAG-00057	1.44	92.3	0	figshare
	TARA-PSW-MAG-00073	1.14	84.6	0	figshare
	TARA-PSW-MAG-00075	1.42	88.5	0	figshare
	TARA-PSW-MAG-00086	1.91	73.1	0	figshare
	TARA-RED-MAG-00049	1.57	84.6	0	figshare
	TARA-RED-MAG-00055	1.82	76.9	0	figshare
	TARA-RED-MAG-00062	1.27	80.8	0	figshare
	TARA-RED-MAG-00072	1.64	69.2	0	figshare
	TMED129	1.4	73.1	0	GCA_002172375.1
	TMED132	1.5	76.9	3.8	GCA_002172355.2
	TMED252	1.25	65.4	0	GCA_002168725.1
	TMED97	1.63	88.5	3.8	GCA_002171445.1
	TMED99	2.09	84.6	3.8	GCA_002170315.2
	UBA10	1.71	80.8	0	GCA_002498185.1
	UBA101	1.12	76.9	0	GCA_002495925.1
	UBA104	1.39	80.8	0	GCA_002496885.1
	UBA105	1.35	69.2	0	GCA_002496905.1
	UBA107	1.68	73.1	3.8	GCA_002504805.1
	UBA108	0.91	61.5	0	GCA_002504045.1
	UBA110	1.81	88.5	0	GCA_002506385.1
	UBA111	1.43	57.7	0	GCA_002506025.1
	UBA112	0.86	50	0	GCA_002505265.1
	UBA120	1.72	80.8	0	GCA_002504995.1
	UBA121	1.3	84.6	0	GCA_002499865.1
	UBA123	1.87	80.8	0	GCA_002502485.1
	UBA124	1.88	88.5	0	GCA_002502215.1
	UBA125	1.82	84.6	0	GCA_002502625.1
	UBA126	1.45	76.9	0	GCA_002497025.1
	UBA128	1.62	69.2	0	GCA_002496955.1
	UBA130	1.35	80.8	0	GCA_002505775.1
	UBA132	1.57	96.2	0	GCA_002496735.1
	UBA134	1.21	57.7	0	GCA_002499915.1
	UBA171	1.34	88.5	0	GCA_002497295.1
	UBA174	1.36	88.5	0	GCA_002495395.1
	UBA18	1.29	84.6	0	GCA_002495165.1
	UBA180	1.35	80.8	0	GCA_002505855.1
	UBA181	1.33	84.6	0	GCA_002496725.1
	UBA182	1.37	84.6	0	GCA_002495675.1
	UBA19	1.39	80.8	0	GCA_002502175.1
	UBA199	1.55	96.2	0	GCA_002502055.1
	UBA200	1.07	69.2	0	GCA_002506005.1
	UBA220	1.31	84.6	0	GCA_002501885.1
	UBA226	1.62	80.8	0	GCA_002505935.1
	UBA242	1.81	88.5	3.8	GCA_002499015.1
	UBA250	1.26	88.5	0	GCA_002504845.1
	UBA251	1.76	92.3	0	GCA_002497905.1
	UBA255	1.94	88.5	0	GCA_002505405.1
	UBA256	1.79	84.6	3.8	GCA_002494645.1
	UBA257	1.21	88.5	0	GCA_002498985.1
	UBA259	1.17	73.1	0	GCA_002506275.1
	UBA3	0.95	69.2	0	GCA_002499715.1
	UBA30	1.35	76.9	0	GCA_002496435.1
	UBA36	1.34	61.5	0	GCA_002496485.1
	UBA4	0.93	65.4	0	GCA_002497985.1
	UBA40	1.8	88.5	0	GCA_002506875.1
	UBA433	1.84	73.1	0	GCA_002495535.1
	UBA438	1.28	73.1	0	GCA_002504435.1
	UBA439	1.39	96.2	0	GCA_002497245.1
	UBA441	1.7	61.5	0	GCA_002503295.1
	UBA442	1.76	73.1	0	GCA_002499205.1
	UBA443	1.85	96.2	0	GCA_002499195.1
	UBA462	1.25	84.6	0	GCA_002506755.1
	UBA465	1.35	92.3	0	GCA_002498585.1
	UBA484	2	88.5	0	GCA_002497745.1
	UBA486	1.8	88.5	0	GCA_002497765.1
	UBA49	1.04	76.9	0	GCA_002504925.1
	UBA498	1.26	69.2	0	GCA_002494905.1
	UBA51	1.39	88.5	0	GCA_002501915.1
	UBA528	1.11	73.1	0	GCA_002507125.1
	UBA53	1.73	84.6	0	GCA_002507425.1
	UBA538	1.2	69.2	0	GCA_002499325.1
	UBA548	1.75	73.1	0	GCA_002494865.1
	UBA550	1.15	50	0	GCA_002506705.1
	UBA558	1.44	88.5	0	GCA_002507175.1
	UBA559	1.73	69.2	0	GCA_002507165.1
	UBA560	1.34	76.9	0	GCA_002497315.1
	UBA561	1.95	80.8	3.8	GCA_002502295.1
	UBA58	1.58	92.3	0	GCA_002498525.1
	UBA59	1.84	57.7	0	GCA_002505495.1
	UBA596	1.31	53.8	0	GCA_002498205.1
	UBA599	1.56	50	0	GCA_002497805.1
	UBA60	1.98	69.2	0	GCA_002503395.1
	UBA601	1.34	88.5	0	GCA_002499265.1
	UBA602	1.83	76.9	0	GCA_002498455.1
	UBA605	1.44	92.3	0	GCA_002504905.1
	UBA609	1.75	80.8	0	GCA_002499835.1
	UBA62	1.32	88.5	0	GCA_002502095.1
	UBA622	1.3	88.5	0	GCA_002497545.1
	UBA623	1.22	57.7	0	GCA_002505325.1
	UBA83	1.85	65.4	0	GCA_002505155.1
	UBA84	1.3	50	0	GCA_002495765.1
	UBA86	1.28	84.6	0	GCA_002503055.1
	UBA87	1.73	73.1	0	GCA_002498135.1
	UBA89	1.39	80.8	0	GCA_002495525.1
	UBA9	1.3	80.8	0	GCA_002497265.1
	UBA90	1.65	73.1	0	GCA_002494685.1
	UBA91	1.88	92.3	0	GCA_002499705.1
	UBA98	1.34	84.6	0	GCA_002507345.1
	uncultured marine group II euryarchaeote	2.06	92.3	0	GCA_000246735.1
