# Supplementary material for: Niche differentiation among annually recurrent coastal Marine Group II Euryarchaeota
Source: ISME J. 2019 Aug 26;13(12):3024–36. doi: 10.1038/s41396-019-0491-z (PMC6864105; doi:10.1038/s41396-019-0491-z)
Supplement: Supplementary file 18 — Table S4 [file 41396_2019_491_MOESM18_ESM.xlsx]

## Sheet: Table S4
	Table S4
	Pathway	Gene	MGIIa_c4	MGIIa_c5	MGIIa_c6	MGIIa_c10	MGIIb_c7	MGIIb_c8	MGIIb_c11	MGIIb_cB
	Glycolysis
	Glucokinase	glk	0	0	0	0	0	0	0	0
	Glucose-6-phosphate isomerase	pgi-pmi	1	1	1	1	1	1	1	1
	Fructose 1,6-bisphosphate aldolase/phosphatase	fba	2	2	2	2	1	1	1	1
	Triosephosphate isomerase	tpiA	1	1	1	1	1	1	1	0
	Glyceraldehyde-3-phosphate dehydrogenase	gap2	1	1	1	1	1	1	1	1
	Phosphoglycerate kinase	pgk	1	1	1	1	1	1	1	1
	2,3-bisphosphoglycerate-dependent phosphoglycerate mutase	gpmA	0	1	1	1	1	1	1	1
	Enolase	eno	1	1	1	1	1	1	1	1
	Pyruvate kinase	pyk	1	1	1	1	0	0	0	0
	Gluconeogenesis
	Phosphoenolpyruvate carboxykinase (ATP)	pckA	1	1	1	1	1	1	1	1
	Fructose-1,6-bisphosphatase II	glpX	1	1	1	1	1	1	1	1
	Non-oxidative Pentose pathway
	Ribose 5-phosphate isomerase A	rpiA	1	1	1	1	0	1	1	1
	Transketolase	tktA	1	1	1	1	1	1	1	1
	Transaldolase/Fructose-6-phosphate aldolase	tal	1	1	1	1	1	1	0	1
	Ribose-phosphate pyrophosphokinase	prsA	1	1	1	1	0	0	1	0
	Ribulose-phosphate 3-epimerase	rpe	1	1	0	1	1	1	0	1
	TCA
	Citrate synthase	gltA	1	1	1	1	1	1	1	1
	Aconitate hydratase	acnA	1	1	1	1	1	1	1	1
	Isocitrate dehydrogenase	icd	1	1	1	1	1	1	1	1
	α-Ketoglutarate dehydrogenase	lpd	0	0	0	0	0	0	0	0
	Succinate--CoA ligase [ADP-forming] subunit alpha	sucC	1	1	1	1	1	1	1	1
	Succinate dehydrogenase / fumarate reductase, flavoprotein subunit	sdhA	1	1	1	1	1	1	1	1
	Fumarate hydratase, class II	fumC	1	1	1	1	1	1	1	1
	Malate dehydrogenase	mdh	1	1	1	1	1	1	1	1
	Malic enzyme		1	1	1	1	1	1	1	0
	Membrane energization and oxidative phosphorylation chain
	Complex I (NADH Dehydrogenase)
	NADH-quinone oxidoreductase subunit A	nuoA	0	0	0	0	1	1	1	1
	NADH-quinone oxidoreductase subunit C	nuoC	1	1	1	1	1	1	1	1
	NADH-quinone oxidoreductase subunit D	nuoD	1	1	1	1	1	1	1	1
	NADH-quinone oxidoreductase subunit H	nuoH	1	1	1	1	1	0	1	1
	NADH-quinone oxidoreductase subunit I	nuoI	1	1	0	0	1	1	1	1
	NADH-quinone oxidoreductase subunit J	nuoJ	1	1	1	1	1	1	1	1
	NADH-quinone oxidoreductase subunit M	nuoM	1	1	1	1	1	1	1	1
	NADH-quinone oxidoreductase subunit N	nuoN	1	1	1	1	1	1	1	1
	Complex II (Succinate dehydrogenase)
	Succinate dehydrogenase / fumarate reductase, flavoprotein subunit	sdhA, frdA	1	1	1	1	1	1	1	1
	Complex III (Cytochrome bc1 complex respiratory unit)
	Ubiquinol-cytochrome c reductase cytochrome b subunit	CYTB, petB	1	1	1	1	1	1	1	1
	Complex IV (Cytochrome c oxidase)
	Cytochrome c oxidase assembly protein subunit 15	COX15, ctaA	1	1	1	1	1	1	1	1
	Cytochrome c oxidase subunit II	coxB, ctaC	1	0	0	1	0	0	1	0
	Complex V (V-type ATPase)
	V/A-type H+/Na+-transporting ATPase subunit A	ATPVA, ntpA, atpA	1	1	1	1	1	1	1	1
	V/A-type H+/Na+-transporting ATPase subunit B	ATPVB, ntpB, atpB	1	1	1	1	1	1	1	1
	V/A-type H+/Na+-transporting ATPase subunit C	ATPVC, ntpC, atpC	1	1	1	1	1	1	1	1
	V/A-type H+/Na+-transporting ATPase subunit D	ATPVD, ntpD, atpD	1	1	1	1	1	1	1	1
	V/A-type H+/Na+-transporting ATPase subunit E	ATPVE, ntpE, atpE	1	1	1	1	0	1	1	1
	V/A-type H+/Na+-transporting ATPase subunit F	ATPVF, ntpF, atpF	1	1	1	1	1	1	1	1
	V/A-type H+/Na+-transporting ATPase subunit I	ATPVI, ntpI, atpI	1	1	1	1	1	1	1	1
	V/A-type H+/Na+-transporting ATPase subunit K	ATPVK, ntpK, atpK	1	1	1	1	1	1	1	1
	Sulfate assimilation
	Sulfate adenylyltransferase, small subunit (TIGR02039)	cysD	0	0	0	0	1	1	1	1
	Sulfate adenylyltransferase, large subunit (TIGR02034, TIGR00455)	cysNC	0	0	0	0	1	1	1	1
	Phosphoadenosine phosphosulfate reductase	cysH	0	0	0	0	0	0	0	0
	Sulfite reductase (NADPH) flavoprotein alpha-component	cysJ	1	2	1	1	2	2	2	1
	Phosphoadenylate 3'-nucleotidase	cysQ	0	0	0	0	1	0	1	1
	Flagella
	Archaeal flagellin FlaB	flaB-A, flaB	0	1	0	1	0	0	0	0
	Archaeal flagellar protein FlaG	flaG-A, flaG	1	0	0	1	0	0	1	0
	Archaeal flagellar protein FlaH	flaH-A, flaH	1	1	1	1	0	0	1	0
	Archaeal flagellar protein FlaI	flaI-A, flaI	2	2	2	2	0	0	1	0
	Archaeal flagellar protein FlaJ	flaJ-A, flaJ	2	2	2	2	0	0	1	0
	Archaeal preflagellin peptidase FlaK	flaK-A, flaK	1	1	1	1	0	0	1	0
	Archaeal flagellar protein FlaA		0	0	2	0	0	0	0	0
	ABC transporter component
	Thiamine transport system substrate-binding protein	thiB, tbpA	1	1	1	1	0	0	1	1
	Phosphate transport system substrate-binding protein	pstS	0	0	1	0	1	0	1	0
	Phosphate transport system permease protein	pstA	0	0	1	0	0	0	0	0
	Phosphate transport system ATP-binding protein	pstB	0	0	1	0	1	0	1	0
	Phosphonate transport system substrate-binding protein	phnD	1	0	0	1	1	1	2	1
	Phosphonate transport system permease protein	phnE	1	1	1	1	1	1	1	1
	general L-amino acid transport system substrate-binding protein	aapJ, bztA	0	0	0	0	0	1	2	0
	branched-chain amino acid transport system ATP-binding protein	livG	0	0	1	1	1	1	1	2
	branched-chain amino acid transport system ATP-binding protein	livF	0	0	1	1	1	1	1	2
	polar amino acid transport system permease protein	ABC.PA.P	0	0	0	0	1	2	2	0
	polar amino acid transport system ATP-binding protein	ABC.PA.A	0	0	0	0	1	1	1	0
	Prokaryotic Sec-SRP core components
	Preprotein translocase subunit	secY	1	1	1	1	0	1	1	1
	Signal recognition particle subunit SRP54	ffh	1	1	1	1	1	1	1	1
	Fused signal recognition particle receptor	ftsY	1	1	1	1	1	1	1	1
	Twin-arginine translocation (Tat) system
	Sec-independent protein translocase protein TatC	tatC	1	1	1	1	1	1	1	1
	B oxidation of saturated fatty acids
	Acyl-CoA dehydrogenase		2	2	2	2	2	2	2	3
	Enoyl-CoA hydratase		3	2	3	3	3	3	2	1
	3-hydroxyacyl-CoA dehydrogenase		1	1	1	1	1	1	1	2
	Acyl-CoA acetyltransferase (thiolase)		3	3	3	3	3	3	3	4
	Glycosyltransferases
	GT66		0	0	0	0	1	1	1	0
	GT4		2	1	2	1	2	2	3	2
	GT2		4	5	5	5	2	2	1	2
	Glycoside Hydrolases
	GH1		1	1	0	1	0	0	0	0
