# Supplementary material for: Niche differentiation among annually recurrent coastal Marine Group II Euryarchaeota
Source: ISME J. 2019 Aug 26;13(12):3024–36. doi: 10.1038/s41396-019-0491-z (PMC6864105; doi:10.1038/s41396-019-0491-z)
Supplement: Supplementary file 19 — Table S5 [file 41396_2019_491_MOESM19_ESM.xlsx]

## Sheet: Table S5
	Table S5
	Family	Subfamily	Localization	Database ID	Type enzyme	MGIIa_c4	MGIIa_c5	MGIIa_c6	MGIIa_c10	MGIIb_c7	MGIIb_c8	MGIIb_c11	MGIIb_cB
	Aspartic (A) Peptidases	A1A	C	MER0693748	Pepsin A	1	2	1	2	0	1	1	1
		A22B	C	MER0517308	impas 1 peptidase	1	1	1	1	1	1	1	1
			C/M	MER0425796		1	1	1	1	0	0	0	0
	Cysteine (C) Peptidases	C1A	C	MER0345297	papain	1	1	1	1	1	1	0	1
		C1B	C	MER0703564	bleomycin hydrolase	0	0	0	0	0	1	1	1
		C110	C	MER0428001	kyphoscoliosis peptidase	1	1	1	1	1	1	1	1
		C14A	C	MER0263602	caspase-1	0	0	0	0	0	0	1	0
		C14B	E	MER0101749	metacaspase Yca1	0	0	0	0	0	0	1	0
			C	MER0429439		0	1	1	1	1	1	1	1
		C15	C	MER0005915	pyroglutamyl-peptidase I	0	0	0	1	0	0	0	0
		C19	C	MER0225110	ubiquitin-specific peptidase 14	1	1	0	0	0	0	0	0
			C	MER0239278		1	1	1	1	1	1	1	1
			C	MER0710973		1	1	0	0	0	0	0	0
		C26	C	MER0043774	gamma-glutamyl hydrolase	1	1	1	0	0	0	0	0
			-	MER0089269		0	0	0	0	0	1	0	1
			C	MER0135093		0	0	0	1	0	0	0	0
			-	MER0145072		0	0	0	0	1	1	0	1
			-	MER0422580		0	0	0	0	1	0	0	0
			C	MER0422759		0	0	0	0	0	1	1	1
			C	MER0440361		0	0	0	1	0	0	0	0
			C	MER0440869		1	1	1	1	0	0	0	0
			C	MER0442493		1	1	1	1	1	1	1	1
			C	MER0443915		1	1	1	1	0	0	0	0
			C	MER0446885		0	0	0	0	2	2	2	2
			C	MER0448665		1	1	1	1	1	1	1	1
			C	MER0450449		0	1	1	1	1	1	1	1
			C	MER0451605		1	1	1	1	0	0	0	0
			C	MER0497309		0	0	0	0	1	0	1	0
			C	MER0601407		1	1	1	1	1	1	1	1
			C	MER0667457		1	0	0	0	0	1	0	1
		C44	C	MER0058719	amidophosphoribosyltransferase precursor	0	0	0	0	1	1	0	1
			-	MER0423343		1	1	1	1	1	1	1	1
			C	MER0454368		1	1	1	1	0	0	0	0
			C	MER0498702		0	0	0	0	0	0	1	0
			C	MER0684311		0	1	1	1	0	0	0	0
		C60A	C	MER0329489	sortase A	1	0	0	1	1	1	0	1
		C82A	C	MER0740740	L,D-transpeptidase	1	1	1	1	1	1	1	1
		C97	C	MER0323924	desumoylating isopeptidase 1	1	0	0	0	0	0	0	0
			C	MER0746964		0	0	1	0	0	0	0	0
	Metallo (M) Peptidases	M01	C/M	MER0813747	aminopeptidase N	1	1	1	1	1	1	1	1
		M03A	C	MER0817543	thimet oligopeptidase	0	0	0	0	0	0	1	0
		M03B	C	MER0821139	oligopeptidase F	1	1	1	1	0	0	0	0
		M03C	C	MER0142482	Pz-peptidase A	0	0	0	0	1	1	1	1
		M06	C/M/-	MER0466324	immune inhibitor A peptidase	1	1	1	1	0	0	0	0
		M12A	C	MER1133430	astacin	0	0	1	1	0	0	0	0
		M13	C	MER0832107	neprilysin	1	1	0	1	0	0	0	0
		M14A	E/-	MER0423334	carboxypeptidase A1	0	0	0	1	1	1	1	0
		M14B	C	MER0242589	carboxypeptidase E	1	1	1	1	2	1	1	1
		M16C	C	MER0188911	eupitrilysin	1	0	1	0	1	1	1	1
		M17	C	MER0340072	leucine aminopeptidase 3	1	1	1	1	1	1	1	1
		M20A	C	MER0303033	glutamate carboxypeptidase	2	2	2	2	2	2	1	1
		M20D	-	MER0304134	carboxypeptidase Ss1	0	0	0	0	0	1	0	1
			-	MER0492790		0	0	0	0	1	0	1	0
		M20X	-	MER0187323		0	0	0	0	0	1	0	1
			C	MER0239820		0	0	0	0	1	0	1	0
		M22	C	PF00814.25	Glycoprotease family	1	1	1	1	1	1	1	0
		M23B	C	MER0038636	lysostaphin	0	0	0	0	1	0	0	0
			C	MER0479950		1	1	1	1	1	1	1	1
			C	MER0517828		1	0	1	1	1	1	1	0
			C	MER0897326		0	0	0	0	0	0	0	1
		M24A	C	MER0396950	methionyl aminopeptidase 1	1	1	1	1	1	1	1	1
		M24B	C	MER0319305	aminopeptidase P	1	1	1	1	1	1	1	1
		M28D	-	MER0195385	aminopeptidase ES-62	1	1	1	1	1	1	1	1
			E	MER0238606		1	0	1	0	0	0	0	0
			-	MER0423422		1	1	1	1	0	0	0	0
		M28F	E/M	MER0196242	YwaD peptidase	1	1	1	1	0	0	1	0
		M29	C	MER0060524	aminopeptidase T	0	0	0	0	0	0	1	0
			-	MER0856241		0	0	0	0	1	0	0	1
		M30	C/M	MER0162347	hyicolysin	0	0	0	0	1	1	1	1
			C/M	MER0294630		1	1	1	1	0	0	0	0
		M32	C	MER0294995	carboxypeptidase Taq	1	1	1	1	1	1	1	1
		M38	C	MER0034716	isoaspartyl dipeptidase	0	0	0	0	1	0	1	0
			C	MER0523234		0	1	0	0	0	0	0	0
			-	MER1119607		1	1	1	1	0	1	1	1
		M41	C	MER0370729	FtsH peptidase	1	1	1	1	1	1	1	0
		M48C	C	MER0888912	Oma1 peptidase	1	1	1	1	1	1	1	1
		M50B	C/M	MER0422317	sporulation factor SpoIVFB	1	1	1	1	1	1	1	1
		M60	-	PF13402.6	enhancin	0	0	0	0	1	1	1	0
		M61	-	MER0310281	glycyl aminopeptidase	1	1	1	1	0	0	0	0
		M67A	C	MER0905096	RPN11 peptidase	0	0	0	0	0	0	1	0
			C	MER0906483		1	0	0	1	0	0	0	0
			C	MER0906922		0	0	0	0	1	1	0	1
		M67B	C	MER0905703	JAMM-like protein	0	1	1	0	0	0	0	0
		M82	C/M	MER0939004	PrsW peptidase	0	0	1	0	1	1	1	0
	Asparagine (N) Peptide Lyases	N10	-	MER0110054	intein-containing replicative DNA helicase precursor	0	0	0	0	0	0	1	0
			C	MER0178774		0	0	0	0	0	0	0	1
			C	MER0178855		1	0	0	1	0	0	1	0
			C	MER0178877		0	0	1	1	0	1	0	1
			C	MER0178964		0	0	0	0	1	0	0	0
			C	MER0179081		0	0	1	0	0	0	0	0
			C	MER0179289		0	1	0	0	0	1	0	0
			C	MER0179461		0	0	0	0	0	0	1	0
			C	MER0179507		0	0	0	0	0	0	0	1
			C	MER0179946		1	1	0	0	1	0	0	0
			C	MER0181932		0	1	0	0	0	1	1	0
			C	MER0182035		1	1	1	1	0	0	0	0
			C	MER0182850		1	1	1	1	1	1	1	1
			C	MER0182854		1	1	1	1	1	1	1	1
			C	MER0183279		0	1	1	1	1	1	1	1
			-	MER0195420		0	0	0	0	0	0	0	1
			C	MER0300353		0	0	0	0	0	0	0	1
	Serine (S) Peptidases	S01A	C	MER0178133	chymotrypsin A	0	0	1	0	2	1	1	0
			-	MER0621593		1	1	1	1	1	1	1	0
		S08A	E	MER0054569	subtilisin Carlsberg	0	1	1	0	1	1	0	0
			E	MER0159986		0	0	0	1	0	0	1	1
			E	MER0161502		1	1	1	1	1	1	1	1
			-	MER0972135		0	0	1	0	0	0	0	0
		S08B	-	MER0325310	kexin	1	1	1	1	1	1	1	1
		S09X	-	MER0096714		1	1	1	1	0	0	1	1
			C	MER0199483		0	0	0	0	0	0	0	1
			C	MER0240643		1	1	1	1	1	1	1	0
		S10	C/M	MER0942035	carboxypeptidase Y	0	0	0	0	0	0	0	1
		S12	C	MER0421527	D-Ala-D-Ala carboxypeptidase B	1	0	1	1	1	0	1	0
		S15	-	MER0299591	Xaa-Pro dipeptidyl-peptidase	1	1	1	1	1	1	1	1
			C	MER0360268		1	1	1	1	0	0	1	1
			C	MER0491760		1	1	1	1	1	1	1	1
		S16	C	MER0361513	Lon-A peptidase	1	1	1	1	1	1	1	1
		S24	C	MER0304463	repressor LexA	1	1	1	1	1	1	1	0
		S26A	C	MER0101450	signal peptidase I	0	0	0	0	0	0	1	0
			C	MER0246589		1	1	1	0	1	1	1	1
			C	MER1049302		0	0	0	0	0	1	0	0
		S33	C	MER0307922	prolyl aminopeptidase	1	1	1	1	0	0	0	0
			C	MER0419916		1	0	0	0	1	1	1	1
		S45	C	MER0299597	penicillin G acylase precursor	1	1	1	1	1	1	1	1
		S51	C	MER0064005	dipeptidase E	0	0	0	0	0	0	1	0
			C	MER0069971		0	0	0	0	0	0	0	1
			C	MER0220134		0	0	0	0	1	0	0	0
			C	MER1061987		0	0	0	0	0	1	0	0
	Threonine (T) Peptidases	T01A	C	MER0323149	archaean proteasome, beta component	1	1	1	1	1	1	1	0
			C	MER1090461		1	1	1	1	1	1	1	0
		T01X	C	MER0144659		0	0	0	0	1	1	1	1
			C	MER0466858		1	1	1	1	0	0	0	0
		T02	C/M	MER0615177	gamma-glutamyltransferase 1	0	0	0	0	0	1	0	0
			-	MER1095058		1	0	0	0	0	0	0	0
			-	MER1095084		0	1	0	0	0	0	0	0
	Peptidases of Unknown Catalytic Type	U32	C	MER0501945	collagenase	1	1	1	1	1	1	1	1
		U62	C	MER0330710		1	1	1	1	0	0	0	0
			C	MER0331225		1	1	1	1	0	0	0	0
