# Supplementary material for: Niche differentiation among annually recurrent coastal Marine Group II Euryarchaeota
Source: ISME J. 2019 Aug 26;13(12):3024–36. doi: 10.1038/s41396-019-0491-z (PMC6864105; doi:10.1038/s41396-019-0491-z)
Supplement: Supplementary file 20 — Table S6 [file 41396_2019_491_MOESM20_ESM.xlsx]

## Sheet: Supplementary Table 4
	Table S6
	MAG	1.A	1.C	1.I	2.A	3.A	3.B	3.D	4.F	8.A	9.B
		Channels/Pores			Electrochemical Potential-driven transporters	Primary active transporters			Group Translocators	Accessory Factors Involved in Transport	Incompletely Characterized Transport Systems
		α-Type Channels	Pore-Forming Toxins (Proteins and Peptides)	Membrane-bounded Channels	Porters (uniporters, symporters, antiporters)	P-P-bond-hydrolysis-driven transporters	Decarboxylation-driven transporters	Oxidoreduction-driven transporters	Choline/EthanolaminePhosphotransferase 1 (CEPT1)	Auxiliary transport proteins	Putative transport proteins
	MGIIa_c4	2	0	0	2	18	2	9	0	0	3
	MGIIa_c5	3	0	1	5	19	2	8	0	0	4
	MGIIa_c6	2	0	1	3	19	2	9	0	0	3
	MGIIa_c10	3	0	1	2	19	2	9	0	0	3
	MGIIb_c7	1	0	6	5	17	2	7	1	1	3
	MGIIb_c8	3	0	0	6	18	2	8	1	1	2
	MGIIb_c11	2	1	0	6	20	2	7	0	1	4
	MGIIb_cB	1	0	0	4	18	1	7	1	1	2
